# Supplementary material for: A Self-Powered High-Responsivity, Fast-Response-Speed Solar-Blind Ultraviolet Photodetector Based on CuO/β-Ga2O3 Heterojunction with Built-In Potential Control
Source: Nanomaterials (Basel). 2023 Mar 6;13(5):954. doi: 10.3390/nano13050954 (PMC10005126; doi:10.3390/nano13050954)
Supplement: Supplementary file 1 [file nanomaterials-13-00954-s001.zip]

Archive with 1 entries (1 files):
- nanomaterials-2265963-supplementary.pdf
